# Supplementary material for: Identifying a predictive level of serum C-terminal telopeptide associated with a low risk of medication-related osteonecrosis of the jaw secondary to oral surgery: A systematic review and meta-analysis
Source: PLoS One. 2025 May 5;20(5):e0318260. doi: 10.1371/journal.pone.0318260 (PMC12052178; doi:10.1371/journal.pone.0318260)
Supplement: S2 File — (XLSX) [file pone.0318260.s004.xlsx]

## Sheet: TOTAL
Author	Title	Publication Year	Titre/abstract	Reason	Comment	proofreading	Data base
Re-Mee Doh	Teriparatide therapy for bisphosphonate-related osteonecrosis of the jaw associated with dental implants	2015	yes	1 case report	1 case report BRONJ		pubmed
Uwe Gröber	Vitamin D in oncology: Update 2015	2015	yes	Systematic Review	Systematic Review		pubmed
April Hutcheson	A C-terminal crosslinking telopeptide test-based protocol for patients on oral bisphosphonates requiring extraction: a prospective single-center controlled study	2014	yes			to read	pubmed
April Hutcheson	A C-terminal crosslinking telopeptide test-based protocol for patients on oral bisphosphonates requiring extraction: A prospective single-center controlled study	2014	yes			duplicate	pubmed
Cheng A.H.	A case cohort study of the prevention of osteonecrosis of the jaws (ONJ) in bisphosphonate patients requiring dental extractions	2011	yes			to read	pubmed
Koole D	A potential role for glycated cross-links in abdominal aortic aneurysm disease	2017	yes	off-topic	off-topic		pubmed
Sung Ok Hong	A retrospective study of osteomyelitis and osteonecrosis of the jaws and its etiologic implication of bisphosphonate in Asians	2017	yes			to read	pubmed
Hong So	A retrospective study of osteomyelitis and osteonecrosis of the jaws and its etiologic implication of bisphosphonate in Asians	2017	yes	duplicate	duplicate		pubmed
G L Borromeo	A review of the clinical implications of bisphosphonates in dentistry	2011	yes	Systematic Review	Systematic Review		pubmed
Borromeo G.L.	A review of the clinical implications of bisphosphonates in dentistry	2011	yes	Systematic Review	Systematic Review		pubmed
J E O'Connel	A role for C-terminal cross-linking telopeptide (CTX) level to predict the development of bisphosphonate-related osteonecrosis of the jaws (BRONJ) following oral surgery?	2012	yes	no BRONJ	no adverse event		pubmed
J E O'Connel	A role for C-terminal cross-linking telopeptide (CTX) level to predict the development of bisphosphonate-related osteonecrosis of the jaws (BRONJ) following oral surgery?	2012	yes			duplicate	pubmed
Dwivedi R	A spontaneous case of oro-antral fistula following single zoledronate administration	2020	yes	case report	case report		pubmed
Engel U	A switch in disulfide linkage during minicollagen assembly in hydra nematocysts	2001	yes	off-topic	off-topic		pubmed
Juan M. Bugueno	AAOM clinical practice statement: Subject: The use of serum C-terminal telopeptide cross-link of type 1 collagen (CTX) testing in predicting risk of osteonecrosis of the jaw (ONJ)	2017	no	Systematic Review	Systematic Review		pubmed
Juan M. Bugueno	AAOM clinical practice statement: Subject: The use of serum C-terminal telopeptide cross-link of type 1 collagen (CTX) testing in predicting risk of osteonecrosis of the jaw (ONJ)	2017	no	comment	comment	duplicate	pubmed
Vyskocil V.	Alendronate therapy for osteogenesis imperfecta in children: Ten-year follow-up	2014	yes	off-topic	off-topic		pubmed
Rao S	An unusual case of atypical femur fracture long after discontinuation of longterm alendronate therapy for osteopenia	2017	yes	case report	case report + no BRONJ		pubmed
Hong S.O	Analysis of inflammatory jawbone diseases and its etiologic implication of BRONJ: 7-year experience of a referral center	2014	yes			to read	pubmed
Salvagno G.L.	Analytical performance of the new automated isys CTX-I® (CROSSLAPS)	2015	yes	off-topic	off-topic		pubmed
Jin-Woo Kim	Animal model for medication-related osteonecrosis of the jaw with precedent metabolic bone disease	2015	yes	animal studies	animal studies		pubmed
Kim J.W.	Animal model for medication-related osteonecrosis of the jaw with precedent metabolic bone disease	2015	yes	animal studies	animal studies	duplicate	pubmed
Cesar A Migliorati	Assessing the association between bisphosphonate exposure and delayed mucosal healing after tooth extraction	2013	yes			to read	pubmed
Migliorati	Assessing the association between bisphosphonate exposure and delayed mucosal healing after tooth extraction	2013	yes			duplicate	pubmed
Sanford Baim	Assessing the clinical utility of serum CTX in postmenopausal osteoporosis and its use in predicting risk of osteonecrosis of the jaw	2009	yes	Systematic Review	Systematic Review		pubmed
Baim S.	Assessing the clinical utility of serum CTX in postmenopausal osteoporosis and its use in predicting risk of osteonecrosis of the jaw	2009	yes	Systematic Review	Systematic Review	duplicate	pubmed
Reyes Enciso	Assessing the utility of serum C-telopeptide cross-link of type 1 collagen as a predictor of bisphosphonate-related osteonecrosis of the jaw: A systematic review and meta-analysis	2016	yes	Systematic Review	Systematic Review		pubmed
Reyes Enciso	Assessing the utility of serum C-telopeptide cross-link of type 1 collagen as a predictor of bisphosphonate-related osteonecrosis of the jaw: A systematic review and meta-analysis	2016	yes	Systematic Review	Systematic Review	duplicate	pubmed
J Vinholes	Assessment of bone response to systemic therapy in an EORTC trial: preliminary experience with the use of collagen cross-link excretion. European Organization for Research and Treatment of Cancer	1999	yes	off-topic	off-topic		pubmed
Li M	Benefit of infusions with ibandronate treatment in children with osteogenesis imperfecta	2011	yes	off-topic	off-topic		pubmed
D Herbage	Biochemical and physiochemical characterization of pepsin-solubilized type-II collagen from bovine articular cartilage	1977	yes	off-topic	off-topic		pubmed
Subramanian Shankar	Biochemical assessment of Paget's disease of bone	2006	yes	off-topic	off-topic		pubmed
Shankar S.	Biochemical assessment of Paget's disease of bone	2007	yes	off-topic	off-topic		pubmed
Shankar S.	Biochemical assessment of Paget's disease of bone	2007	yes			duplicate	pubmed	not everybody has undergone dental surgery
Jakob Starup-Linde	Biochemical bone turnover markers in diabetes mellitus - A systematic review	2016	yes	Systematic review + off-topic			pubmed
Starup-Linde J.	Biochemical bone turnover markers in diabetes mellitus - A systematic review	2016	yes	Systematic review + off-topic		duplicate	pubmed
Paumanna-Page M.	Biochemical characterization and structural aspects of recombinant human peroxidasin 1 and truncated peroxidasin 1 variants	2014	yes	off-topic	off-topic		pubmed
Muzzi Camargos B	Biochemical markers and imaging use on ONJ	2019	yes	conference abstract			pubmed
Kwon T.-G	Biochemical markers and its relation with bisphosphonate-related osteonecrosis of the jaw in female osteoporosis patients	2011	yes			à relire	pubmed
Jin-Woo Kim	Biomarkers for Bisphosphonate-Related Osteonecrosis of the Jaw	2016	yes	animal studies	animal studies		pubmed
Kim J.W.	Biomarkers for bisphosphonate-related osteonecrosis of the jaw	2017	yes	animal studies		duplicate	pubmed
Kim J.W.	Biomarkers for Bisphosphonate-Related Osteonecrosis of the Jaw	2016	yes	animal studies	animal studies	duplicate	pubmed
Kim J.W.	Biomarkers for osteonecrosis of jaw: An in vivo animal study	2014	yes	animal studies	animal studies		pubmed
Brown-Augsburger P.,	Biosynthesis of surfactant protein D. Contributions of conserved NH2- terminal cysteine residues and collagen helix formation to assembly and secretion	1996	yes	off-topic	off-topic		pubmed
Yong-Dae Kwon	Bisphosphonate related osteonecrosis of the jaws (BRONJ) in osteoporotic males	2016	yes			to read	pubmed
Beattie A	Bisphosphonate related osteonecrosis of the jaws in the osteoporotic patient	2014	yes			to read	pubmed
Mitchell A	Bisphosphonate use in the horse demonstrates improved gait is independent of the inhibition of bone resorption	2019	yes	animal studies	animal studies		pubmed
P Vesovi	Bisphosphonate-Related Osteonecrosis of the Jaw (BRONJ) therapy. A critical review	2010	yes	Systematic Review	Systematic Review		pubmed
Vescovi	Bisphosphonate-Related Osteonecrosis of the Jaw (BRONJ) therapy. A critical review	2010	yes	Systematic Review	Systematic Review	duplicate	pubmed
Kwon T.-G.	Bisphosphonate-related osteonecrosis of the jaw; clinical and radiographical difference between the conventional chronic osteomyelitis of the jaw	2010	yes			to read	pubmed
Takaoka K	Bisphosphonate-related osteonecrosis of the jaws in a spontaneously diabetic torii rat model	2014	yes	animal studies	animal studies		pubmed
Belir Atalay	Bisphosphonate-related osteonecrosis: laser-assisted surgical treatment or conventional surgery?	2011	yes			to read	pubmed
Atalay B	Bisphosphonate-related osteonecrosis: Laser-assisted surgical treatment or conventional surgery?	2011	yes			duplicate	pubmed
Chapurlat R	Bisphosphonates for the treatment of fibrous dysplasia of bone	2021	yes	off-topic	off-topic		pubmed
A J Flichy-Fernández	Bone necrosis around dental implants: A patient treated with oral bisphosphonates, drug holiday and no risk according to serum CTX	2012	yes	case report			pubmed
Mabilleau G	Bone resorption and inflammation are reduced in the chronic phase of charcot neuro-osteoarthropathy	2013	yes	off-topic	off-topic		pubmed
Carr J.J.	Bone resorption assessed by serum type I collagen C-terminal telopeptide (Crosslaps) is inversely associated with bone mineral density and change in BMD but not with change in calcified atherosclerotic plaque in African Americans with diabetes (AA-DHS)	2015	yes	off-topic	off-topic		pubmed
Picardo S	Bone resorption in osteonecrosis (ON) of the jaw and/or mandible in patients under chronic bisphosphonate therapy	2010	yes			to read	pubmed
Lorenz Schubert	Bone turnover markers can predict healing time in medication-related osteonecrosis of the jaw	2021	yes			to read	pubmed
Schubert	Bone turnover markers can predict healing time in medication-related osteonecrosis of the jaw	2021	yes			duplicate	pubmed
Park SY	Bone union rate of plif using local bone graft in long term bisphosphonates users	2017	yes	off-topic	off-topic		pubmed
Michael Pasoff	C-terminal cross-linking telopeptide as a serologic marker for bisphosphonate-related osteonecrosis of the jaw: review of 2 cases	2013	yes	case report	case report		pubmed	no access to full article
Pasoff M.	C-terminal cross-linking telopeptide as a serologic marker for bisphosphonate-related osteonecrosis of the jaw: review of 2 cases	2013	yes	case report	case report	duplicate	pubmed
Pasoff M.	C-terminal cross-linking telopeptide as a serologic marker for bisphosphonate-related osteonecrosis of the jaw: review of 2 cases	2014	yes			duplicate	pubmed
Lu Song	Calcium and Bone Metabolism Indices	2017	yes	Systematic Review	Systematic Review		pubmed
Song L	Calcium and Bone Metabolism Indices	2017	yes	Systematic Review	Systematic Review	duplicate	pubmed
W Ss Chee Jr	Calcium Intake, Vitamin D and Bone Health Status of Post-menopausal Chinese Women in Kuala Lumpur	2010	yes	off-topic	off-topic		pubmed
Mark Clemons	Can bone markers guide more effective treatment of bone metastases from breast cancer?	2005	yes	off-topic	off-topic		pubmed
Clemons M	Can bone markers guide more effective treatment of bone metastases from breast cancer?	2005	yes	Systematic Review	Systematic Review	duplicate	pubmed
Niu C	Carboxy-terminal telopeptide levels of type I collagen hydrogels modulated the encapsulated cell fate for regenerative medicine	2022	yes	off-topic	off-topic		pubmed
Henkel W.	Characterisation of a type-I collagen trimeric cross-linked peptide from calf aorta and its cross-linked structure. Detection of pyridinoline by time-of-flight secondary ion-mass spectroscopy and evidence for a new cross-link	1987	yes	off-topic	off-topic		pubmed
Fledelius C.	Characterization of urinary degradation products derived from type I collagen. Identification of a β-isomerized ASP-GLY sequence within the C- terminal telopeptide (α1) region	1997	yes	off-topic	off-topic		pubmed
Ranjit Kunchur	Clinical investigation of C-terminal cross-linking telopeptide test in prevention and management of bisphosphonate-associated osteonecrosis of the jaws	2009	yes			to read	pubmed
Kunchur R.	Clinical Investigation of C-Terminal Cross-Linking Telopeptide Test in Prevention and Management of Bisphosphonate-Associated Osteonecrosis of the Jaws	2009	yes			duplicate	pubmed
Jose V Bagan	Collagen telopeptide (serum CTX) and its relationship with the size and number of lesions in osteonecrosis of the jaws in cancer patients on intravenous bisphosphonates	2008	yes			to	pubmed
Yong-Dae Kwon	Collagen telopeptide (serum CTX) and its relationship with the size and number of lesions in osteonecrosis of the jaws in cancer patients on intravenous bisphosphonates	2009	no	editorial	editorial		pubmed
Bagan	Collagen telopeptide (serum CTX) and its relationship with the size and number of lesions in osteonecrosis of the jaws in cancer patients on intravenous bisphosphonates	2008	yes			duplicate	pubmed
Woodley D.T.	Collagen telopeptides (cross-linking sites) play a role in collagen gel lattice contraction	1991	yes	off-topic	off-topic		pubmed
A G Randall	Comparison of biochemical markers of bone turnover in Paget disease treated with pamidronate and a proposed model for the relationships between measurements of the different forms of pyridinoline cross-links	1996	yes	off-topic	off-topic		pubmed
Randall A.G.,	Comparison of biochemical markers of bone turnover in Paget disease treated with pamidronate and a proposed model for the relationships between measurements of the different forms of pyridinoline cross-links	1996	yes	off-topic	off-topic	doublon	pubmed
Myers J.C.	Complete primary structure of the human α2 type V procollagen COOH-terminal propeptide	1985	yes	off-topic	off-topic		pubmed
Yong-Dae Kwon	Correlation between serum C-terminal cross-linking telopeptide of type I collagen and staging of oral bisphosphonate-related osteonecrosis of the jaws	2009	yes			to read	pubmed
Kwon Y.-D.	Correlation Between Serum C-Terminal Cross-Linking Telopeptide of Type I Collagen and Staging of Oral Bisphosphonate-Related Osteonecrosis of the Jaws	2009	yes			duplicate	pubmed
Eyre D.R.	Covalent Cross-linking of the NC1 Domain of Collagen Type IX to Collagen Type II in Cartilage	2004	yes	off-topic	off-topic		pubmed
J J WU	Covalent interactions of type IX collagen in cartilage	1989	yes	off-topic	off-topic		pubmed
W. HENKEL	Cross-link analysis of the C-telopeptide domain from type III collagen	1996	yes	no BRONJ	no adverse event		pubmed
Henkel W.	Cross-link analysis of the C-telopeptide domain from type III collagen	1996	yes	off-topic	off-topic	doublon	pubmed
Andre Peisker	Cross-Sectional Study of four Serological Bone Turnover Markers for the Risk Assessment of Medication-Related Osteonecrosis of the Jaw	2018	yes		dental surgery ?	to read	pubmed
Peisker	Cross-Sectional Study of four Serological Bone Turnover Markers for the Risk Assessment of Medication-Related Osteonecrosis of the Jaw	2018	yes	duplicate	duplicate		pubmed
Thomas B Dodson	CTX and its role in managing patients exposed to oral bisphosphonates	2009	no	editorial	editorial		pubmed
Carl Bouchard, Michel Fortin	CTX as a marker for BRONJ	2013	no	comment	comment		pubmed
Bouchard	CTX as a marker for BRONJ	2013	no	comment	comment	duplicate	pubmed
Cameron Y S Lee	CTX biochemical marker of bone metabolism. Is it a reliable predictor of bisphosphonate-associated osteonecrosis of the jaws after surgery? Part I: biological concepts with a review of the literature	2009	yes	Systematic Review	Systematic Review		pubmed
Lee C.Y.S	CTX biochemical marker of bone metabolism. Is it a reliable predictor of bisphosphonate-associated osteonecrosis of the jaws after surgery? Part I: Biological concepts with a review of the literature	2009	yes	Systematic Review	Systematic Review		pubmed
Cameron Y S Lee	CTX biochemical marker of bone metabolism. Is it a reliable predictor of bisphosphonate-associated osteonecrosis of the jaws after surgery? Part II: a prospective clinical study	2010	yes	one group without sCTX	one group without sCTX		pubmed
Lee C.Y.S	CTX biochemical marker of bone metabolism. is it a reliable predictor of bisphosphonate-associated osteonecrosis of the jaws after surgery? Part II: A prospective clinical study	2010	yes	off-topic	off-topic		embase
Eriksen H.A.	Differently cross-linked and uncross-linked carboxy-terminal telopeptides of type I collagen in human mineralised bone	2004	yes	off-topic	off-topic		embase
Kim K.M	Distinctive role of 6-month teriparatide on advanced bisphosphonate-related osteonecrosis of the jaw (BRONJ); Case-control study	2012	yes			to read	embase
Lukassen M V	Disulfide Bond Pattern of Transforming Growth Factor β-Induced Protein	2017	yes	off-topic	off-topic		embase
Clowes J.A,	Effect of feeding on bone turnover markers and its impact on biological variability of measurements	2002	yes	off-topic	off-topic		embase
C Meier	Effect of ibandronate on spontaneous osteonecrosis of the knee: a randomized, double-blind, placebo-controlled trial	2013	yes	no BRONJ	no adverse event		embase
Meier	Effect of ibandronate on spontaneous osteonecrosis of the knee: A randomized, double-blind, placebo-controlled trial	2013	yes	no BRONJ	no adverse event	duplicate	embase
P Albertazzi	Effect of pure genistein on bone markers and hot flushes	2005	yes	off-topic	off-topic		embase
Mi-Hyun Kim	Effect of Silicon Supplementation in Diets with Different Calcium Levels on Balance of Calcium, Silicon and Magnesium, and Bone Status in Growing Female Rats	2020	yes	animal studies	animal studies		embase
Lund T	Effect of withdrawal of zoledronic acid treatment on bone remodelling markers in multiple myeloma	2010	no	no BRONJ	no adverse event		embase
Sternberg M.	Effects of glycation process on the macromolecular structure of the glomerular basement membranes and on the glomerular functions in aging and diabetes mellitus	1995	yes	off-topic	off-topic		embase
Kim J.W.	Effects of leucocyte- and platelet- Rich fibrin on osteonecrosis of the jaw	2014	yes			to read	embase
Yabing Wang	EFFICACY AND SAFETY OF BISPHOSPHONATE THERAPY IN MCCUNE-ALBRIGHT SYNDROME-RELATED POLYOSTOTIC FIBROUS DYSPLASIA: A SINGLE-CENTER EXPERIENCE	2019	yes	off-topic	off-topic		embase
Miller	Efficacy and safety of denosumab vs. bisphosphonates in postmenopausal women previously treated with oral bisphosphonates	2019	yes	off-topic	off-topic		embase
K J Dal Prá	Efficacy of the C-terminal telopeptide test in predicting the development of bisphosphonate-related osteonecrosis of the jaw: a systematic review	2016	yes	Systematic Review	Systematic Review		embase
K J Dal Prá	Efficacy of the C-terminal telopeptide test in predicting the development of bisphosphonate-related osteonecrosis of the jaw: a systematic review	2017	yes	Systematic Review	Systematic Review	duplicate	embase
Akishige Hokugo	Equilibrium-dependent bisphosphonate interaction with crystalline bone mineral explains anti-resorptive pharmacokinetics and prevalence of osteonecrosis of the jaw in rats	2012	yes	animal studies	animal studies		embase
Hokugo A	Equilibrium-dependent bisphosphonate interaction with crystalline bone mineral explains anti-resorptive pharmacokinetics and prevalence of osteonecrosis of the jaw in rats	2012	yes	animal studies	animal studies	duplicate	embase
Peter B Lee	Evaluation of serum biomarkers IL-17 and CTX for BRONJ: a pilot clinical case-control study	2013	yes	Interesting to read but not accessible?		to read	embase
Peter B Lee	Evaluation of serum biomarkers IL-17 and CTX for BRONJ: a pilot clinical case-control study	2013	yes	Interesting to read but not accessible?		duplicate	embase
Dogruel F	Evaluation of serum C-terminal telopeptide (CTX) value for the risk of medication related osteonecrosis of the jaws	2023	yes			to read	embase
Nicolau Conte Neto	Experimental development of bisphosphonate-related osteonecrosis of the jaws in rodents	2013	yes	animal studies	animal studies		embase
Conte Neto	Experimental development of bisphosphonate-related osteonecrosis of the jaws in rodents	2013	yes	animal studies	animal studies	duplicate	embase
K S Agaçayak	Experimental investigation of relationship between trauma and bisphosphonate-related osteonecrosis	2014	yes	animal studies	animal studies		embase
Agaçayak K.S.	Experimental investigation of relationship between trauma and bisphosphonate-related osteonecrosis	2014	yes	animal studies	animal studies		embase
Davinson M R	Experimental model of osteonecrosis of the jaw associated to chronic treatment with aminobisphosphonates	2017	yes	animal studies	animal studies		embase
Jang-Jaer Lee	Factors predicting the prognosis of oral alendronate-related osteonecrosis of the jaws: a 4-year cohort study	2013	yes			to read	embase
Bagur A	First cases of osteonecrosis of the jaw in two metabolic bone diseases services	2010	yes	case report	case report		embase
Aly H.	Gestational age, sex and maternal parity correlate with bone turnover in premature infants	2005	yes	no BRONJ	off-topic		embase
Khojasteh A.	Healing of extraction sockets and augmented alveolar defects following 1-year treatment with bisphosphonate	2013	yes	animal studies	animal studies		embase
James P. Malone	Heterotrimeric type I collagen C-telopeptide conformation as docked to its helix receptor	2004	yes	no BRONJ	no adverse event		embase
Malone J.P	Heterotrimeric type I collagen C-telopeptide conformation as docked to its helix receptor	2004	yes	no BRONJ	no adverse event	duplicate	embase
Arthur H Friedlander	High C-Terminal Cross-Linking Telopeptide Levels Are Associated With a Minimal Risk of Osteonecrosis of the Jaws in Patients Taking Oral Bisphosphonates and Having Exodontia	2015	yes	Systematic Review	Systematic Review		embase
Friedlander A.H.	High C-terminal cross-linking telopeptide levels are associated with a minimal risk of osteonecrosis of the jaws in patients taking oral bisphosphonates and having exodontia	2015	yes	Systematic Review	Systematic Review	duplicate	embase
R Kuypers	Identification of the loci of the collagen-associated Ehrlich chromogen in type I collagen confirms its role as a trivalent cross-link	1992	yes	off-topic	off-topic		embase
Kuypers R.	Identification of the loci of the collagen-associated Ehrlich chromogen in type I collagen confirms its role as a trivalent cross-link	1992	yes	off-topic	off-topic	duplicate	embase
Arash Khojasteh	Immediate implant placement following 1-year treatment with oral versus intravenous bisphosphonates: a histomorphometric canine study on peri-implant bone	2019	yes	animal studies	animal studies		embase
Khojasteh A	Immediate implant placement following 1-year treatment with oral versus intravenous bisphosphonates: a histomorphometric canine study on peri-implant bone	2019	yes	animal studies	animal studies		embase
Leung A.	Immune biomarkers of BRONJ in high-risk cancer patients	2012	yes			to read	embase
M L Sassi	Immunochemical characterization of assay for carboxyterminal telopeptide of human type I collagen: loss of antigenicity by treatment with cathepsin K	2000	yes	off-topic	off-topic		embase
Sassi M.-L.	Immunochemical characterization of assay for carboxyterminal telopeptide of human type I collagen: loss of antigenicity by treatment with cathepsin K	2000	yes	off-topic	off-topic	duplicate	embase
Kosei Hasegawa	Impaired pyridinoline cross-link formation in patients with osteogenesis imperfecta	2008	yes	off-topic	off-topic		embase
Hasegawa K.	Impaired pyridinoline cross-link formation in patients with osteogenesis imperfecta	2008	yes	off-topic	off-topic		embase
Li M	Infusion of ibandronate once every 3 months effectively decreases bone resorption markers and increases bone mineral density in Chinese postmenopausal osteoporotic women: A 1-year study	2010	yes			to read	embase
Yamauchi M	Intermolecular cross-linking and stereospecific molecular packing in type I collagen fibrils of the periodontal ligament	1986	yes	off-topic	off-topic		embase
Valesca S Koth	Interrelationship of clinical, radiographic and haematological features in patients under bisphosphonate therapy	2017	yes			to read	embase
Koth V.S	Interrelationship of clinical, radiographic and haematological features in patients under bisphosphonate therapy	2017	yes			duplicate	embase
Bassel Traboulsi-Garet	Is serum C-terminal telopeptide cross-link of type 1 collagen a reliable parameter for predicting the risk of medication-related osteonecrosis of the jaws? A systematic review and meta-analysis of diagnostic test accuracy	2022	yes	Systematic Review	Systematic Review		embase
Traboulsi Garet	Is serum C-terminal telopeptide cross-link of type 1 collagen a reliable parameter for predicting the risk of medication-related osteonecrosis of the jaws? A systematic review and meta-analysis of diagnostic test accuracy	2022	yes	Systematic Review	Systematic Review		embase
Brady J.D.	Isoaspartyl bond formation within N-terminal sequences of collagen type I: Implications for their use as markers of collagen degradation	1999	yes	off-topic	off-topic		embase
Dejgaard	Liraglutide-induced weight loss does not compromise bone mineral density or markers of bone turnover in overweight patients with type 1 diabetes	2017	yes	off-topic	off-topic		embase
Dong Wook Kim	Machine learning to predict the occurrence of bisphosphonate-related osteonecrosis of the jaw associated with dental extraction: A preliminary report	2018	yes			to read	embase	no access to full article
Kim D.W.	Machine learning to predict the occurrence of bisphosphonate-related osteonecrosis of the jaw associated with dental extraction: A preliminary report	2018	yes	duplicate	duplicate	duplicate	embase	no access to full article
Stephen A P Chubb	Measurement and Clinical Utility of βCTX in Serum and Plasma	2017	yes	Systematic Review	Systematic Review		embase
Chubb	Measurement and Clinical Utility of βCTX in Serum and Plasma	2017	yes			duplicate	embase	no access to full article
Cristobal A S	Medication-related osteonecrosis of the jaw. Report of two cases and prevention protocol update	2015	yes	case report	case report		embase
çetin	Mesenchymal stem cells reduce bone specific alkaline phosphatase (BALP) and terminal cross-linked telopeptide of type I collagen (CTX) in bisphosphonate induced osteonecrosis model	2016	yes	animal studies	animal studies		embase	no access to full article
Cetin	Mesenchymal stem cells reduce bone specific alkaline phosphatase (BALP) and terminal cross-linked telopeptide of type I collagen (CTX) in bisphosphonate induced osteonecrosis model	2016	yes	animal studies	animal studies	duplicate	embase
Nanda K	Mode of actions of bisphosphonates in dental implant procedure: An overview	2020	yes	Systematic Review	Systematic Review		embase
Hanson D.A	Molecular site specificity of pyridinoline and pyrrole cross-links in type I collagen of human bone	1996	yes	off-topic	off-topic		embase
Uzel S.G.M.	Molecular structure, mechanical behavior and failure mechanism of the C-terminal cross-link domain in type I collagen	2011	yes	off-topic	off-topic		embase
Law M	MON-180 EVEROLIMUS ASSOCIATED OSTEONECROSIS OF THE JAW IN KIDNEY TRANSPLANT RECIPIENT	2019	yes	off-topic	off-topic		embase
Thomas Lund	Multiple myeloma: changes in serum C-terminal telopeptide of collagen type I and bone-specific alkaline phosphatase can be used in daily practice to detect imminent osteolysis	2010	yes	no BRONJ	no adverse event		embase
Lund T	Multiple myeloma: Changes in serum C-terminal telopeptide of collagen type i and bone-specific alkaline phosphatase can be used in daily practice to detect imminent osteolysis	2010	yes	no BRONJ	no adverse event		embase
Fabrizio Carini	Multiple systemic diseases complicated by bisphosphonate osteonecrosis: a case report	2012	yes	case report			embase
Valencia-Serrano F.M.	Myocardial fibrosis in aortic stenosis: Molecular mechanisms and an approach to its non-invasive assesment	2010	yes	off-topic	off-topic		embase
Joanna Perła-Kajan	N-Homocysteinylation impairs collagen cross-linking in cystathionine β-synthase-deficient mice: a novel mechanism of connective tissue abnormalities	2016	yes	off-topic	off-topic		embase
Masataka Shiraki	Nonenzymatic collagen cross-links induced by glycoxidation (pentosidine) predicts vertebral fractures	2008	yes	off-topic	off-topic		embase
Boudko S.	Nucleation and propagation of the collagen triple helix in single-chain and trimerized peptides: Transition from third to first order kinetics	2002	yes	off-topic	off-topic		embase
Robert E Marx	Oral bisphosphonate-induced osteonecrosis: risk factors, prediction of risk using serum CTX testing, prevention, and treatment	2007	yes			to read	embase
Sundeep Khosla	Oral bisphosphonate-induced osteonecrosis: risk factors, prediction of risk using serum CTX testing, prevention, and treatment	2008	no	comment	comment		embase
Khosla	Oral Bisphosphonate-Induced Osteonecrosis: Risk Factors, Prediction of Risk Using Serum CTX Testing, Prevention, and Treatment	2008	no	editorial	editorial		embase
Marx	Oral Bisphosphonate-Induced Osteonecrosis: Risk Factors, Prediction of Risk Using Serum CTX Testing, Prevention, and Treatment	2007	yes			duplicate	embase
J-L Blanc	Oral bisphosphonates and CTX. New methods for assessing the degree of risk in maxillo-mandibular osteonecrosis	2008	no	publication in french	publication in french		embase
A Sanchez	Osteonecrosis of the jaw (ONJ) and atypical femoral fracture (AFF) in an osteoporotic patient chronically treated with bisphosphonates	2017	yes	case report			embase
Diniz Freitas M.	Osteoporosis diagnosis in postmenopausal women on oral bisphosphonates requiring dental extractions	2010	yes			to read	embase
Majoor B C	Outcome of Long-Term Bisphosphonate Therapy in McCune-Albright Syndrome and Polyostotic Fibrous Dysplasia	2017	yes	off-topic	off-topic		embase
P J Stone	Potential use of collagen and elastin degradation markers for monitoring liver fibrosis in schistosomiasis	2000	yes	off-topic	off-topic		embase
Stone P.J.	Potential use of collagen and elastin degradation markers for monitoring liver fibrosis in schistosomiasis	2001	yes	off-topic	off-topic	duplicate	embase	no access to full article
Kenneth E Fleisher	Predicting risk for bisphosphonate-related osteonecrosis of the jaws: CTX versus radiographic markers	2010	yes			to read	embase
Fleisher K.E.	Predicting risk for bisphosphonate-related osteonecrosis of the jaws: CTX versus radiographic markers	2010	yes			duplicate	embase
Andriana Delaka	Predictive value of the bone markers osteocalcin and C-terminal telopeptide for jaw osteonecrosis in high-risk prostate cancer patients on bisphosphonate therapy: A prospective study	2019	yes			to read	embase	no access to full article
Barbu H	Preliminary clinical study regarding improvement of dental implants stability in osteoporosis	2011	yes	no BRONJ	no adverse event		embase
Mello A.L.S	Prevalence and risk factors for osteonecrosis of the mandible and maxilla in patients on chronic bisphosphonates	2012	yes			to read	embase
Brierly	Prevention of medication-related osteonecrosis of the jaw in a rat animal model	2016	yes	animal studies	animal studies		embase
Ling-Ying Wei	Prognosis of medication-related osteonecrosis of the jaws in metastatic prostate cancer patients	2020	yes			to read	embase	no access to full article
Engelhardt M	Prophylaxis of multiple myeloma (MM)-related and treatment-induced complications and their management	2011	yes	symposium	symposium		embase
Jin-Woo Kim	Prospective biomarker evaluation in patients with osteonecrosis of the jaw who received bisphosphonates	2013	yes			to read	embase
Kim J.W.	Prospective biomarker evaluation in patients with osteonecrosis of the jaw who received bisphosphonates	2013	yes			duplicate	embase
Kim J.W	Prospective biomarker evaluation in patients with osteonecrosis of the jaw who received bisphosphonates	2013	yes			duplicate	embase
Robertson W.E.	Protomer and network organization of the α6 chain of collagen iv	2012	yes	off-topic	off-topic		embase
Milani M	Qualitative and quantitative analysis of the CTX in relation to the period of intake of bisphosphonates: A systematic review	2021	yes	Systematic Review	Systematic Review		embase
M Milani	Qualitative and quantitative analysis of the CTX in relation to the period of intake of bisphosphonates: A systematic review	2021	yes	Systematic Review	Systematic Review		embase
Cakmak	Raloxifene increases serum leptin levels in postmenopausal women: A prospective study	2005	yes	off-topic	off-topic		embase
Amir E	Randomized feasibility study of de-escalated (Every 12 wk) versus standard (every 3 to 4 wk) intravenous pamidronate in women with low-risk bone metastases from breast cancer	2013	yes	no BRONJ	no adverse event		embase
Robert E Marx	Reconstruction of Defects Caused by Bisphosphonate-Induced Osteonecrosis of the Jaws	2009	yes	Systematic Review	Systematic Review		embase	no access to full article
Marx	Reconstruction of Defects Caused by Bisphosphonate-Induced Osteonecrosis of the Jaws	2009	yes			duplicate	embase
Yong-Dae Kwon	Retrospective study of two biochemical markers for the risk assessment of oral bisphosphonate-related osteonecrosis of the jaws: can they be utilized as risk markers?	2011	yes			to read	embase	duplicate
Y-D Kwon	Retrospective study of two biochemical markers for the risk assessment of oral bisphosphonate-related osteonecrosis of the jaws: Can they be utilized as risk markers?	2011	yes			duplicate	embase	no access to full article
Ho-Gul Jeong	Risk factors of osteonecrosis of the jaw after tooth extraction in osteoporotic patients on oral bisphosphonates	2017	yes			to read	embase
Migliorati	Risk of developing bisphosphonate-associated osteonecrosis of the jaws after dental extraction	2012	yes			to read	embase
Maartje E Meier	Safety of therapy with and withdrawal from denosumab in fibrous dysplasia and McCune-Albright syndrome: an observational study	2021	yes	off-topic	off-topic		embase	no access to full article
Meier	Safety of therapy with and withdrawal from denosumab in fibrous dysplasia and McCune-Albright syndrome: an observational study	2021	yes	off-topic	off-topic		embase
Towy Sorel Lazarovici	Serologic bone markers for predicting development of osteonecrosis of the jaw in patients receiving bisphosphonates	2010	yes			to read	embase
Lazarovici T.S.	Serologic bone markers for predicting development of osteonecrosis of the jaw in patients receiving bisphosphonates	2010	yes			duplicate	embase
Mohamed E Awad	Serum C-terminal cross-linking telopeptide level as a predictive biomarker of osteonecrosis after dentoalveolar surgery in patients receiving bisphosphonate therapy: Systematic review and meta-analysis	2019	yes	Systematic Review	Systematic Review		embase
Awad M	Serum C-terminal cross-linking telopeptide level as a predictive biomarker of osteonecrosis after dentoalveolar surgery in patients receiving bisphosphonate therapy: Systematic review and meta-analysis	2019	yes	Systematic Review	Systematic Review		embase
Harry C Schwartz	Serum CTX testing	2008	no	comment	comment		embase
Leon A Assael	Serum CTX to prevent osteonecrosis/orthodontic extraction of third molars: paths toward minimizing surgical risk?	2007	no	editorial	editorial		embase
Ureña P	Serum pyridinoline as a specific marker of collagen breakdown and bone metabolism in hemodialysis patients	1995	yes	off-topic	off-topic		embase
Ureña P.	Serum pyridinoline as a specific marker of collagen breakdown and bone metabolism in hemodialysis patients	1995	yes	off-topic	off-topic	duplicate	embase
Junho Jung	Short-Term Teriparatide and Recombinant Human Bone Morphogenetic Protein-2 for Regenerative Approach to Medication-Related Osteonecrosis of the Jaw: A Preliminary Study	2017	yes	no sCTX			embase
Jung J	Short-Term Teriparatide and Recombinant Human Bone Morphogenetic Protein-2 for Regenerative Approach to Medication-Related Osteonecrosis of the Jaw: A Preliminary Study	2017	yes			duplicate	embase
Y-D Kwon	Short-term teriparatide therapy as an adjunctive modality for bisphosphonate-related osteonecrosis of the jaws	2012	yes			to read	embase
Kwon Y-D	Short-term teriparatide therapy as an adjunctive modality for bisphosphonate-related osteonecrosis of the jaws	2012	yes			duplicate	embase
Terpos E	Should we use markers of bone remodeling in myeloma? Which one and when?	2011	yes	conference abstract			embase
Register T.C.	Soy phytoestrogens do not prevent bone loss in postmenopausal monkeys	2004	yes	off-topic + animal studies	off-topic + animal studies		embase
Rubbens M.P.	Straining mode-dependent collagen remodeling in engineered cardiovascular tissue	2009	yes	off-topic	off-topic		embase
J J WU	Structural analysis of cross-linking domains in cartilage type XI collagen. Insights on polymeric assembly	1995	yes	off-topic	off-topic		embase
Wu J.-J.	Structural analysis of cross-linking domains in cartilage type XI collagen. Insights on polymeric assembly	1995	yes	off-topic	off-topic	duplicate	embase
Knupp C.	Structural correlation between collagen VI microfibrils and collagen VI banded aggregates	2006	yes	off-topic	off-topic		embase
Lorne M Golub	Subantimicrobial-dose doxycycline modulates gingival crevicular fluid biomarkers of periodontitis in postmenopausal osteopenic women	2008	yes	off-topic	off-topic		embase
S Weber	Subunit structure and assembly of the globular domain of basement-membrane collagen type IV	1984	yes	off-topic	off-topic		embase
Weber S.	Subunit structure and assembly of the globular domain of basement-membrane collagen type IV	1984	yes	off-topic	off-topic	duplicate	embase
Simmons C.E	Suppression of bone turnover following treatment with zoledronic acid in patients wtih metastatic breast cancer: Duration of effect - The SuBDuE study	2010	yes			to read	embase
Robertson W.E.	Supramolecular organization of the α121-α565 collagen IV network	2014	yes	off-topic	off-topic		embase
Fabrizio Carini	Surgical protocol in patients at risk for bisphosphonate osteonecrosis of the jaws: clinical use of serum telopetide CTX in preventive monitoring of surgical risk	2012	yes			to read	embase
Doh R.-M.	Teriparatide therapy for bisphosphonate-related osteonecrosis of the jaw associated with dental implants	2015	yes			duplicate	embase
Manuel E Than	The 1.9-A crystal structure of the noncollagenous (NC1) domain of human placenta collagen IV shows stabilization via a novel type of covalent Met-Lys cross-link	2002	yes	off-topic	off-topic		embase
Than M.E.	The 1.9-Å crystal structure of the noncollagenous (NC1) domain of human placenta collagen IV shows stabilization via a novel type of covalent Met-Lys cross-link	2002	yes	off-topic	off-topic		embase
Ero- Tolliver I.A	The ancient immunoglobulin domains of peroxidasin are required to form sulfilimine cross-links in collagen IV	2015	yes	off-topic	off-topic		embase
Kim W.	The changes of CTX and bone mineral density assessed by quantitative computed tomography during alendronate drug holiday	2014	yes	off-topic	off-topic		embase
N D Light	The chemistry of the collagen cross-links. Purification and characterization of cross-linked polymeric peptide material from mature collagen containing unknown amino acids	1980	yes	off-topic	off-topic		embase
Senel N	The diagnostic and therapeutic approach to the patients with BRONJ	2014	yes			to read	embase
Goknur Topaloglu	The effect of chronic dental inflammation on development of Stage 0 medication-related osteonecrosis of the jaw	2017	yes			to read	embase
Topaloglu	The effect of chronic dental inflammation on development of Stage 0 medication-related osteonecrosis of the jaw	2017	yes			duplicate	embase
Jie Liu	The effects of icariin on wound healing of extraction sites with administration of zoledronic and dexamethasone: A rat model study	2017	yes	animal studies	animal studies		embase
Liu J	The effects of icariin on wound healing of extraction sites with administration of zoledronic and dexamethasone: A rat model study	2018	yes	animal studies	animal studies		embase
Jeong C	The efficacy of denosumab in Korean male patients with osteoporosis	2022	yes	off-topic	off-topic		embase
John T Grbic	The incidence of osteonecrosis of the jaw in patients receiving 5 milligrams of zoledronic acid: data from the health outcomes and reduced incidence with zoledronic acid once yearly clinical trials program	2010	yes		doubt on systematic review	to read	embase
R Kuypers	The molecular location of Ehrlich chromogen and pyridinoline cross-links in bovine perimysial collagen	1994	yes	off-topic	off-topic		embase
Yarom N	The predictive value of serologic bone markers for the development of osteonecrosis of the jaw in patients receiving bisphosphonates	2010	yes			to read	embase
Hadji P	The ZOTECT study: Effect of zoledronic acid on bone metabolism in patients with bone metastases from prostate or breast cancer	2013	yes			to read	embase
Wu J-J	Type III collagen, a fibril network modifier in articular cartilage	2010	yes	off-topic	off-topic		embase
Wotton S.F.	Type IX collagen immunoreactive peptides in synovial fluids from arthritis patients	1999	yes	off-topic	off-topic		embase
Salgueiro	Value of pre-operative CTX serum levels in the prediction of medication-related osteonecrosis of the jaw (MRONJ): a retrospective clinical study	2019	yes			to read	embase
Salgueiro	Value of pre-operative CTX serum levels in the prediction of medication-related osteonecrosis of the jaw (MRONJ): a retrospective clinical study	2019	yes			duplicate	embase
Salgueiro M	Value of pre-operative CTX serum levels in the prediction of medication-related osteonecrosis of the jaw (MRONJ): a retrospective clinical study	2019	yes	duplicate	duplicate	duplicate	embase
Gröber	Vitamin D in oncology: Update 2015	2015	yes	Systematic Review		duplicate	embase
Anthony Colella	What is the Risk of Developing Osteonecrosis Following Dental Extractions for Patients on Denosumab for Osteoporosis?	2022	yes			to read	embase
Choi S.O	Bone turnover and inflammatory markers of bisphosphonate-related osteonecrosis of the jaw in female osteoporosis patients	2012	yes			to read	embase

## Sheet: Exclusion Criteria 
Critères d'exclusion
sCTX test not done
sCTX test not available for every patients
no adverse event
no exact CTX values available
confounding factor
duplicate
no dental surgery
no access to full article
no distinction between CTX values for the post-surgery group and those for the spontaneous onset group
